# Supplementary material for: Magnetic Resonance Imaging as a Prognostic Disability Marker in Clinically Isolated Syndrome and Multiple Sclerosis: A Systematic Review and Meta-Analysis
Source: Diagnostics (Basel). 2022 Jan 21;12(2):270. doi: 10.3390/diagnostics12020270 (PMC8871297; doi:10.3390/diagnostics12020270)
Supplement: Supplementary file 1 [file diagnostics-12-00270-s001.zip]

Archive with 1 entries (1 files):
- diagnostics-1541057-supplementary.pdf
